# Supplementary material for: Dairy cows value an open area for lying down
Source: PLoS One. 2022 May 27;17(5):e0268238. doi: 10.1371/journal.pone.0268238 (PMC9140234; doi:10.1371/journal.pone.0268238)
Supplement: S1 Dataset — A collated dataset for the behavior of each cow during each choice period (3 d) and a table of content (ToC) for the dataset. (XLSX) [file pone.0268238.s005.xlsx]

## Sheet: Sheet1
group	cow	distance	surface	location	surface_location	daynight	totaltime	lying	lying_prc	lying_bout_freq	lying_bout_dur	not_lying	not_lying_prc	race_completion
1	3368	l	MAT	open	m_open	d	4227	0	0	0	0	0	0	0
1	3386	l	MAT	open	m_open	d	4227	226	5.34658	21	72.3333	98	6.06061	7
1	3467	l	MAT	open	m_open	d	4227	63	1.49042	1	63	4	5.97015	1
1	3849	l	MAT	open	m_open	d	4227	0	0	5	123	28	4.35459	4
1	4154	l	MAT	open	m_open	d	4227	0	0	0	0	0	0	0
1	3368	m	MAT	open	m_open	d	4063	38	0.93527	9	120.444	59	5.16185	3
1	3386	m	MAT	open	m_open	d	4063	62	1.52597	25	64	157	8.93569	7
1	3467	m	MAT	open	m_open	d	4063	0	0	6	123.167	35	4.52196	4
1	3849	m	MAT	open	m_open	d	4063	118	2.90426	6	102	58	8.65672	5
1	4154	m	MAT	open	m_open	d	4063	0	0	0	0	0	0	0
1	3368	s	MAT	open	m_open	d	4026	253	6.28415	19	98.3684	120	6.03318	6
1	3386	s	MAT	open	m_open	d	4026	318	7.89866	21	89.5238	139	6.8846	7
1	3467	s	MAT	open	m_open	d	4026	167	4.14804	17	99.8824	123	6.75453	8
1	3849	s	MAT	open	m_open	d	4026	87	2.16095	3	123.333	19	4.88432	3
1	4154	s	MAT	open	m_open	d	4026	0	0	0	0	0	0	1
2	3483	l	MAT	open	m_open	d	3955	149	3.76738	6	41	22	8.20896	2
2	3768	l	MAT	open	m_open	d	3955	0	0	19	66.7368	143	10.3924	2
2	3779	l	MAT	open	m_open	d	3955	564	14.2604	25	63.2	142	8.24623	9
2	3918	l	MAT	open	m_open	d	3955	789	19.9494	27	91.3704	95	3.70804	11
2	3950	l	MAT	open	m_open	d	3955	778	19.6713	15	134.6	579	22.2864	13
2	3483	m	MAT	open	m_open	d	3954	46	1.16338	6	31.8333	48	20.0837	4
2	3768	m	MAT	open	m_open	d	3954	731	18.4876	40	58.725	353	13.0644	10
2	3779	m	MAT	open	m_open	d	3954	0	0	0	0	0	0	0
2	3918	m	MAT	open	m_open	d	3954	488	12.3419	25	90.88	93	3.93235	11
2	3950	m	MAT	open	m_open	d	3954	746	18.867	20	114.55	295	11.4076	12
2	3483	s	MAT	open	m_open	d	3961	0	0	5	43.4	62	22.2222	1
2	3768	s	MAT	open	m_open	d	3961	444	11.2093	18	70.4444	149	10.5152	5
2	3779	s	MAT	open	m_open	d	3961	811	20.4746	35	70.1429	286	10.4341	12
2	3918	s	MAT	open	m_open	d	3961	756	19.0861	31	84.129	77	2.86778	11
2	3950	s	MAT	open	m_open	d	3961	532	13.431	21	110.714	318	12.0318	9
3	1902	l	MAT	open	m_open	d	4091	486	11.8797	6	98.6667	92	13.4503	3
3	2757	l	MAT	open	m_open	d	3483	334	9.58943	17	53.3529	246	21.3356	5
3	3015	l	MAT	open	m_open	d	4091	397	9.70423	17	94.4706	100	5.86166	5
3	3602	l	MAT	open	m_open	d	4091	940	22.9773	23	101.043	375	13.894	10
3	4111	l	MAT	open	m_open	d	4091	0	0	0	0	0	0	0
3	1902	m	MAT	open	m_open	d	4163	679	16.3104	10	111.8	140	11.1288	4
3	2757	m	MAT	open	m_open	d	4129	380	9.2032	21	81.9524	202	10.5044	6
3	3015	m	MAT	open	m_open	d	4163	658	15.8059	31	82.8387	207	7.45946	9
3	3602	m	MAT	open	m_open	d	4163	841	20.2018	26	103.885	177	6.1501	8
3	4111	m	MAT	open	m_open	d	3956	0	0	0	0	0	0	0
3	1902	s	MAT	open	m_open	d	3907	623	15.9457	15	103.8	205	11.6345	11
3	2757	s	MAT	open	m_open	d	3785	464	12.2589	30	66.2333	413	17.2083	15
3	3015	s	MAT	open	m_open	d	3883	828	21.3237	33	83.2424	272	9.00961	14
3	3602	s	MAT	open	m_open	d	3883	795	20.4739	27	100.63	233	7.89831	13
3	4111	s	MAT	open	m_open	d	3883	783	20.1648	28	94.5714	340	11.3788	12
4	3195	l	MAT	open	m_open	d	4038	855	21.1738	25	94.56	280	10.59	10
4	3393	l	MAT	open	m_open	d	4038	0	0	0	0	0	0	0
4	3821	l	MAT	open	m_open	d	4038	696	17.2363	35	69.4	143	5.55988	7
4	4182	l	MAT	open	m_open	d	4038	847	20.9757	19	117.579	276	10.996	13
4	4198	l	MAT	open	m_open	d	4038	713	17.6573	27	82.3704	117	4.99786	11
4	3195	m	MAT	open	m_open	d	3971	929	23.3946	32	84.2812	299	9.97997	13
4	3393	m	MAT	open	m_open	d	3971	759	19.1136	32	76.8438	255	9.39573	8
4	3821	m	MAT	open	m_open	d	3971	931	23.445	39	70.0769	184	6.30785	12
4	4182	m	MAT	open	m_open	d	3971	874	22.0096	20	116.15	572	19.7582	18
4	4198	m	MAT	open	m_open	d	3971	760	19.1388	42	61.2857	199	7.17634	12
4	3195	s	MAT	open	m_open	d	4015	1000	24.9066	25	108.88	345	11.2488	18
4	3393	s	MAT	open	m_open	d	4015	903	22.4907	33	79.3939	218	7.68147	12
4	3821	s	MAT	open	m_open	d	3991	872	21.8492	35	72.8286	136	5.06518	12
4	4182	s	MAT	open	m_open	d	3991	838	20.9972	20	110.55	815	26.9332	25
4	4198	s	MAT	open	m_open	d	3579	830	23.1908	37	66.0541	463	15.9271	15
5	2753	l	MAT	open	m_open	d	4197	700	16.6786	20	113.7	173	7.06988	6
5	2905	l	MAT	open	m_open	d	4197	0	0	0	0	0	0	0
5	3200	l	MAT	open	m_open	d	4197	0	0	0	0	0	0	0
5	3326	l	MAT	open	m_open	d	4197	727	17.3219	25	95.12	313	11.6314	10
5	3617	l	MAT	open	m_open	d	4197	603	14.3674	25	87.68	103	4.48802	7
5	2753	m	MAT	open	m_open	d	4065	925	22.7552	26	88.6923	299	11.4779	8
5	2905	m	MAT	open	m_open	d	4003	979	24.4567	28	93	690	20.9472	12
5	3200	m	MAT	open	m_open	d	4003	196	4.89633	12	54.5833	114	14.8244	3
5	3326	m	MAT	open	m_open	d	4003	838	20.9343	24	91.375	368	14.3694	12
5	3617	m	MAT	open	m_open	d	4065	783	19.262	33	65.9697	282	11.4681	16
5	2753	s	MAT	open	m_open	d	3983	866	21.7424	19	89.7895	256	13.0479	5
5	2905	s	MAT	open	m_open	d	4029	1004	24.9193	27	107.074	213	6.86211	17
5	3200	s	MAT	open	m_open	d	3983	606	15.2147	8	75.75	62	9.28144	4
5	3326	s	MAT	open	m_open	d	4029	646	16.0338	22	106.227	392	14.3642	15
5	3617	s	MAT	open	m_open	d	4029	854	21.1963	36	69.25	348	12.2492	24
6	3141	l	MAT	open	m_open	d	4036	1090	27.0069	26	89.0385	188	7.51099	11
6	3517	l	MAT	open	m_open	d	4036	0	0	0	0	0	0	1
6	3579	l	MAT	open	m_open	d	4036	549	13.6026	17	56.2353	136	12.4542	5
6	3764	l	MAT	open	m_open	d	4036	0	0	4	162	71	9.87483	5
6	3961	l	MAT	open	m_open	d	4036	662	16.4024	8	126.25	47	4.44655	4
6	3141	m	MAT	open	m_open	d	4015	1123	27.9701	25	92.44	213	8.43899	14
6	3517	m	MAT	open	m_open	d	4015	311	7.74595	20	45.8	149	13.9906	6
6	3579	m	MAT	open	m_open	d	4015	1135	28.269	27	79.9259	138	6.01045	11
6	3764	m	MAT	open	m_open	d	4015	236	5.87796	8	88	58	7.61155	6
6	3961	m	MAT	open	m_open	d	4015	490	12.2042	6	81.6667	104	17.5084	7
6	3141	s	MAT	open	m_open	d	4040	1375	34.0347	33	76.3939	238	8.62631	18
6	3517	s	MAT	open	m_open	d	4040	203	5.02475	9	54.2222	249	33.7856	6
6	3579	s	MAT	open	m_open	d	4040	904	22.3762	24	85.7083	1266	38.0981	12
6	3764	s	MAT	open	m_open	d	4040	317	7.84653	13	101.538	121	8.39695	8
6	3961	s	MAT	open	m_open	d	4040	65	1.60891	1	65	26	28.5714	6
1	3368	l	MAT	open	m_open	n	4227	0	0
1	3386	l	MAT	open	m_open	n	4227	1293	30.5891
1	3467	l	MAT	open	m_open	n	4227	0	0
1	3849	l	MAT	open	m_open	n	4227	615	14.5493
1	4154	l	MAT	open	m_open	n	4227	0	0
1	3368	m	MAT	open	m_open	n	4063	1046	25.7445
1	3386	m	MAT	open	m_open	n	4063	1538	37.8538
1	3467	m	MAT	open	m_open	n	4063	739	18.1885
1	3849	m	MAT	open	m_open	n	4063	494	12.1585
1	4154	m	MAT	open	m_open	n	4063	0	0
1	3368	s	MAT	open	m_open	n	4026	1616	40.1391
1	3386	s	MAT	open	m_open	n	4026	1562	38.7978
1	3467	s	MAT	open	m_open	n	4026	1531	38.0278
1	3849	s	MAT	open	m_open	n	4026	283	7.02931
1	4154	s	MAT	open	m_open	n	4026	0	0
2	3483	l	MAT	open	m_open	n	3955	93	2.35145
2	3768	l	MAT	open	m_open	n	3955	1268	32.0607
2	3779	l	MAT	open	m_open	n	3955	1016	25.689
2	3918	l	MAT	open	m_open	n	3955	1738	43.9444
2	3950	l	MAT	open	m_open	n	3955	1241	31.378
2	3483	m	MAT	open	m_open	n	3954	145	3.66717
2	3768	m	MAT	open	m_open	n	3954	1741	44.0314
2	3779	m	MAT	open	m_open	n	3954	0	0
2	3918	m	MAT	open	m_open	n	3954	1784	45.1189
2	3950	m	MAT	open	m_open	n	3954	1555	39.3273
2	3483	s	MAT	open	m_open	n	3961	217	5.47841
2	3768	s	MAT	open	m_open	n	3961	825	20.8281
2	3779	s	MAT	open	m_open	n	3961	1704	43.0194
2	3918	s	MAT	open	m_open	n	3961	1852	46.7559
2	3950	s	MAT	open	m_open	n	3961	956	24.1353
3	1902	l	MAT	open	m_open	n	4091	106	2.59105
3	2757	l	MAT	open	m_open	n	3483	573	16.4513
3	3015	l	MAT	open	m_open	n	4091	1209	29.5527
3	3602	l	MAT	open	m_open	n	4091	1382	33.7815
3	4111	l	MAT	open	m_open	n	4091	0	0
3	1902	m	MAT	open	m_open	n	4163	439	10.5453
3	2757	m	MAT	open	m_open	n	4129	1341	32.4776
3	3015	m	MAT	open	m_open	n	4163	1860	44.6793
3	3602	m	MAT	open	m_open	n	4163	1860	44.6793
3	4111	m	MAT	open	m_open	n	3956	0	0
3	1902	s	MAT	open	m_open	n	3907	934	23.9058
3	2757	s	MAT	open	m_open	n	3785	1523	40.2378
3	3015	s	MAT	open	m_open	n	3883	1907	49.1115
3	3602	s	MAT	open	m_open	n	3883	1922	49.4978
3	4111	s	MAT	open	m_open	n	3883	1865	48.0299
4	3195	l	MAT	open	m_open	n	4038	1509	37.37
4	3393	l	MAT	open	m_open	n	4038	0	0
4	3821	l	MAT	open	m_open	n	4038	1736	42.9916
4	4182	l	MAT	open	m_open	n	4038	1387	34.3487
4	4198	l	MAT	open	m_open	n	4038	1511	37.4195
4	3195	m	MAT	open	m_open	n	3971	1768	44.5228
4	3393	m	MAT	open	m_open	n	3971	1700	42.8104
4	3821	m	MAT	open	m_open	n	3971	1802	45.379
4	4182	m	MAT	open	m_open	n	3971	1453	36.5903
4	4198	m	MAT	open	m_open	n	3971	1814	45.6812
4	3195	s	MAT	open	m_open	n	4015	1661	41.3699
4	3393	s	MAT	open	m_open	n	4015	1717	42.7646
4	3821	s	MAT	open	m_open	n	3991	1677	42.0195
4	4182	s	MAT	open	m_open	n	3991	1373	34.4024
4	4198	s	MAT	open	m_open	n	3579	1614	45.0964
5	2753	l	MAT	open	m_open	n	4197	1574	37.503
5	2905	l	MAT	open	m_open	n	4197	0	0
5	3200	l	MAT	open	m_open	n	4197	0	0
5	3326	l	MAT	open	m_open	n	4197	1651	39.3376
5	3617	l	MAT	open	m_open	n	4197	1589	37.8604
5	2753	m	MAT	open	m_open	n	4065	1383	34.0221
5	2905	m	MAT	open	m_open	n	4003	1625	40.5946
5	3200	m	MAT	open	m_open	n	4003	459	11.4664
5	3326	m	MAT	open	m_open	n	4003	1355	33.8496
5	3617	m	MAT	open	m_open	n	4065	1394	34.2927
5	2753	s	MAT	open	m_open	n	3983	850	21.3407
5	2905	s	MAT	open	m_open	n	4029	1887	46.8354
5	3200	s	MAT	open	m_open	n	3983	0	0
5	3326	s	MAT	open	m_open	n	4029	1691	41.9707
5	3617	s	MAT	open	m_open	n	4029	1639	40.6801
6	3141	l	MAT	open	m_open	n	4036	1225	30.3518
6	3517	l	MAT	open	m_open	n	4036	0	0
6	3579	l	MAT	open	m_open	n	4036	407	10.0842
6	3764	l	MAT	open	m_open	n	4036	648	16.0555
6	3961	l	MAT	open	m_open	n	4036	348	8.6224
6	3141	m	MAT	open	m_open	n	4015	1188	29.589
6	3517	m	MAT	open	m_open	n	4015	605	15.0685
6	3579	m	MAT	open	m_open	n	4015	1023	25.4795
6	3764	m	MAT	open	m_open	n	4015	468	11.6563
6	3961	m	MAT	open	m_open	n	4015	0	0
6	3141	s	MAT	open	m_open	n	4040	1146	28.3663
6	3517	s	MAT	open	m_open	n	4040	285	7.05446
6	3579	s	MAT	open	m_open	n	4040	1153	28.5396
6	3764	s	MAT	open	m_open	n	4040	1003	24.8267
6	3961	s	MAT	open	m_open	n	4040	0	0
1	3368	l	ST	open	s_open	d	3304	0	0	0	0	0	0	0
1	3386	l	ST	open	s_open	d	3304	130	3.93462	17	69.4706	116	9.28	16
1	3467	l	ST	open	s_open	d	3304	127	3.84383	11	79.8182	83	8.63684	9
1	3849	l	ST	open	s_open	d	3304	47	1.42252	9	115.444	145	12.2466	9
1	4154	l	ST	open	s_open	d	3304	0	0	0	0	0	0	0
1	3368	m	ST	open	s_open	d	4149	128	3.08508	14	108.357	151	9.05276	9
1	3386	m	ST	open	s_open	d	4149	249	6.00145	24	73.5417	154	8.02501	22
1	3467	m	ST	open	s_open	d	4149	113	2.72355	9	94.5556	74	8	9
1	3849	m	ST	open	s_open	d	4149	18	0.433839	16	106.062	36	2.07732	15
1	4154	m	ST	open	s_open	d	4149	0	0	0	0	0	0	0
1	3368	s	ST	open	s_open	d	4172	148	3.54746	15	119.333	130	6.77083	13
1	3386	s	ST	open	s_open	d	4172	236	5.65676	23	76.2609	235	11.815	21
1	3467	s	ST	open	s_open	d	4172	179	4.29051	24	82.75	39	1.92593	16
1	3849	s	ST	open	s_open	d	4172	194	4.65005	16	104.688	115	6.42458	14
1	4154	s	ST	open	s_open	d	4172	170	4.07478	13	63.3846	85	9.35094	16
2	3483	l	ST	open	s_open	d	4054	561	13.8382	31	76.129	198	7.74042	9
2	3768	l	ST	open	s_open	d	4054	807	19.9063	37	70.5135	127	4.64181	11
2	3779	l	ST	open	s_open	d	4054	679	16.7489	32	77.125	273	9.95987	8
2	3918	l	ST	open	s_open	d	4054	798	19.6843	19	134.368	49	1.88317	10
2	3950	l	ST	open	s_open	d	4054	794	19.5856	26	94.7308	256	9.41523	9
2	3483	m	ST	open	s_open	d	3869	585	15.1202	32	58.625	114	5.72864	12
2	3768	m	ST	open	s_open	d	3869	718	18.5578	34	75.3824	348	11.9547	11
2	3779	m	ST	open	s_open	d	3869	592	15.3011	36	63.2222	163	6.68307	13
2	3918	m	ST	open	s_open	d	3869	610	15.7663	21	110.714	154	6.21218	12
2	3950	m	ST	open	s_open	d	3869	908	23.4686	32	83.7188	252	8.59775	12
2	3483	s	ST	open	s_open	d	4286	998	23.2851	39	60.7179	312	11.6418	12
2	3768	s	ST	open	s_open	d	4286	788	18.3854	40	68.775	450	14.0581	18
2	3779	s	ST	open	s_open	d	4286	829	19.342	33	82.2121	240	8.12733	13
2	3918	s	ST	open	s_open	d	4286	890	20.7653	27	97.5185	128	4.636	12
2	3950	s	ST	open	s_open	d	4286	752	17.5455	33	75.8788	302	10.7627	14
3	1902	l	ST	open	s_open	d	4103	292	7.11674	3	116	31	8.17942	2
3	2757	l	ST	open	s_open	d	3855	478	12.3995	12	87.3333	127	10.8085	7
3	3015	l	ST	open	s_open	d	4103	761	18.5474	25	90.04	196	8.00981	8
3	3602	l	ST	open	s_open	d	4103	457	11.1382	10	123.8	41	3.20563	6
3	4111	l	ST	open	s_open	d	4103	0	0	0	0	0	0	0
3	1902	m	ST	open	s_open	d	4132	1059	25.6292	21	131.762	364	11.6257	9
3	2757	m	ST	open	s_open	d	4048	580	14.3281	25	73.12	572	23.8333	12
3	3015	m	ST	open	s_open	d	4132	626	15.15	36	72.6667	281	9.69969	10
3	3602	m	ST	open	s_open	d	4132	734	17.7638	24	102.083	45	1.80361	12
3	4111	m	ST	open	s_open	d	4132	0	0	0	0	0	0	0
3	1902	s	ST	open	s_open	d	3866	790	20.4346	19	129.947	231	8.55556	11
3	2757	s	ST	open	s_open	d	3237	624	19.2771	25	63.32	285	15.257	18
3	3015	s	ST	open	s_open	d	3866	800	20.6932	34	75.0588	227	8.16841	14
3	3602	s	ST	open	s_open	d	3866	738	19.0895	21	115.762	126	4.92765	13
3	4111	s	ST	open	s_open	d	3866	854	22.09	27	95.7778	191	6.87793	15
4	3195	l	ST	open	s_open	d	4026	777	19.2996	25	101.44	270	9.62224	10
4	3393	l	ST	open	s_open	d	4026	700	17.387	21	120.667	299	10.5542	6
4	3821	l	ST	open	s_open	d	4026	928	23.0502	36	75	287	9.6083	12
4	4182	l	ST	open	s_open	d	3739	783	20.9414	11	169	248	11.7703	9
4	4198	l	ST	open	s_open	d	4026	804	19.9702	30	87.2	145	5.25172	9
4	3195	m	ST	open	s_open	d	4058	960	23.657	26	127.462	188	5.87133	11
4	3393	m	ST	open	s_open	d	4058	839	20.6752	30	97.8	267	8.34114	8
4	3821	m	ST	open	s_open	d	4058	967	23.8295	28	91.9286	177	6.43402	11
4	4182	m	ST	open	s_open	d	4058	958	23.6077	16	147.875	37	1.53974	15
4	4198	m	ST	open	s_open	d	4058	813	20.0345	34	84.8235	131	4.34494	12
4	3195	s	ST	open	s_open	d	4029	1003	24.8945	26	111.962	362	11.0602	14
4	3393	s	ST	open	s_open	d	4029	793	19.6823	25	116.32	191	6.16328	9
4	3821	s	ST	open	s_open	d	4029	986	24.4726	32	79.4062	217	7.86802	12
4	4182	s	ST	open	s_open	d	4029	882	21.8913	17	140.059	465	16.3387	19
4	4198	s	ST	open	s_open	d	4029	795	19.7319	30	86.6	294	10.166	14
5	2753	l	ST	open	s_open	d	4027	517	12.8383	4	144.75	346	37.4054	2
5	2905	l	ST	open	s_open	d	4027	0	0	0	0	0	0	0
5	3200	l	ST	open	s_open	d	4027	224	5.56245	2	112	10	4.2735	1
5	3326	l	ST	open	s_open	d	4027	309	7.67321	12	127.75	195	11.2847	6
5	3617	l	ST	open	s_open	d	4027	1095	27.1915	33	83.5152	196	6.63957	11
5	2753	m	ST	open	s_open	d	3953	1129	28.5606	26	112.269	221	7.03822	6
5	2905	m	ST	open	s_open	d	3953	1221	30.8879	26	116.68	49	1.65206	14
5	3200	m	ST	open	s_open	d	3953	418	10.5742	15	67	126	11.1406	4
5	3326	m	ST	open	s_open	d	3953	924	23.3747	23	111.818	160	6.10687	13
5	3617	m	ST	open	s_open	d	3953	1073	27.1439	26	96.8077	130	4.91122	14
5	2753	s	ST	open	s_open	d	4050	1225	30.2469	34	80.9706	362	11.6212	7
5	2905	s	ST	open	s_open	d	4036	1184	29.336	33	92.7879	198	6.07362	11
5	3200	s	ST	open	s_open	d	4034	260	6.44522	13	59.9231	84	9.73349	2
5	3326	s	ST	open	s_open	d	4048	1056	26.087	28	91.8571	284	9.94398	11
5	3617	s	ST	open	s_open	d	4050	1003	24.7654	29	77.4138	319	12.4415	15
6	3141	l	ST	open	s_open	d	3987	964	24.1786	20	83.6552	242	9.07046	6
6	3517	l	ST	open	s_open	d	3987	0	0	0	0	0	0	0
6	3579	l	ST	open	s_open	d	3987	687	17.231	17	112.294	99	4.93028	6
6	3764	l	ST	open	s_open	d	3987	222	5.5681	5	147.8	37	4.76804	2
6	3961	l	ST	open	s_open	d	3987	967	24.2538	20	106.15	12	0.562061	8
6	3141	m	ST	open	s_open	d	4027	1161	28.8304	30	82.6667	328	11.6809	11
6	3517	m	ST	open	s_open	d	4027	307	7.62354	17	71.8235	140	10.2866	5
6	3579	m	ST	open	s_open	d	4027	1072	26.6203	23	96.087	194	8.06988	8
6	3764	m	ST	open	s_open	d	4027	154	3.82419	5	112.2	40	6.65557	3
6	3961	m	ST	open	s_open	d	4027	669	16.6129	16	91.75	117	7.3817	8
6	3141	s	ST	open	s_open	d	4028	1123	27.8798	31	80.4516	408	14.0593	15
6	3517	s	ST	open	s_open	d	4028	449	11.147	14	75.3571	230	17.8988	8
6	3579	s	ST	open	s_open	d	4028	1460	36.2463	28	85.4286	205	7.89372	12
6	3764	s	ST	open	s_open	d	4028	659	16.3605	16	85.125	164	10.7471	6
6	3961	s	ST	open	s_open	d	4028	1182	29.3446	23	108.957	143	5.39826	16
1	3368	l	ST	open	s_open	n	3304	0	0
1	3386	l	ST	open	s_open	n	3304	1051	31.8099
1	3467	l	ST	open	s_open	n	3304	751	22.73
1	3849	l	ST	open	s_open	n	3304	992	30.0242
1	4154	l	ST	open	s_open	n	3304	0	0
1	3368	m	ST	open	s_open	n	4149	1389	33.4779
1	3386	m	ST	open	s_open	n	4149	1516	36.5389
1	3467	m	ST	open	s_open	n	4149	738	17.7874
1	3849	m	ST	open	s_open	n	4149	1659	39.9855
1	4154	m	ST	open	s_open	n	4149	0	0
1	3368	s	ST	open	s_open	n	4172	1642	39.3576
1	3386	s	ST	open	s_open	n	4172	1515	36.3135
1	3467	s	ST	open	s_open	n	4172	1808	43.3365
1	3849	s	ST	open	s_open	n	4172	1482	35.5225
1	4154	s	ST	open	s_open	n	4172	562	13.4708
2	3483	l	ST	open	s_open	n	4054	1799	44.3759
2	3768	l	ST	open	s_open	n	4054	1802	44.4499
2	3779	l	ST	open	s_open	n	4054	1789	44.1293
2	3918	l	ST	open	s_open	n	4054	1705	42.0572
2	3950	l	ST	open	s_open	n	4054	1669	41.1692
2	3483	m	ST	open	s_open	n	3869	1294	33.4453
2	3768	m	ST	open	s_open	n	3869	1845	47.6867
2	3779	m	ST	open	s_open	n	3869	1684	43.5255
2	3918	m	ST	open	s_open	n	3869	1715	44.3267
2	3950	m	ST	open	s_open	n	3869	1771	45.7741
2	3483	s	ST	open	s_open	n	4286	1389	32.4078
2	3768	s	ST	open	s_open	n	4286	1963	45.8003
2	3779	s	ST	open	s_open	n	4286	1884	43.9571
2	3918	s	ST	open	s_open	n	4286	1743	40.6673
2	3950	s	ST	open	s_open	n	4286	1742	40.644
3	1902	l	ST	open	s_open	n	4103	56	1.36485
3	2757	l	ST	open	s_open	n	3855	571	14.8119
3	3015	l	ST	open	s_open	n	4103	1500	36.5586
3	3602	l	ST	open	s_open	n	4103	781	19.0349
3	4111	l	ST	open	s_open	n	4103	0	0
3	1902	m	ST	open	s_open	n	4132	1708	41.3359
3	2757	m	ST	open	s_open	n	4048	1248	30.83
3	3015	m	ST	open	s_open	n	4132	2050	49.6128
3	3602	m	ST	open	s_open	n	4132	1715	41.5053
3	4111	m	ST	open	s_open	n	4132	0	0
3	1902	s	ST	open	s_open	n	3866	1731	44.775
3	2757	s	ST	open	s_open	n	3237	959	29.6262
3	3015	s	ST	open	s_open	n	3866	1744	45.1112
3	3602	s	ST	open	s_open	n	3866	1723	44.568
3	4111	s	ST	open	s_open	n	3866	1767	45.7062
4	3195	l	ST	open	s_open	n	4026	1759	43.691
4	3393	l	ST	open	s_open	n	4026	1834	45.5539
4	3821	l	ST	open	s_open	n	4026	1772	44.0139
4	4182	l	ST	open	s_open	n	3739	1076	28.7777
4	4198	l	ST	open	s_open	n	4026	1752	43.5171
4	3195	m	ST	open	s_open	n	4058	2054	50.6161
4	3393	m	ST	open	s_open	n	4058	2095	51.6264
4	3821	m	ST	open	s_open	n	4058	1607	39.6008
4	4182	m	ST	open	s_open	n	4058	1508	37.1612
4	4198	m	ST	open	s_open	n	4058	2069	50.9857
4	3195	s	ST	open	s_open	n	4029	1908	47.3567
4	3393	s	ST	open	s_open	n	4029	2115	52.4944
4	3821	s	ST	open	s_open	n	4029	1561	38.7441
4	4182	s	ST	open	s_open	n	4029	1499	37.2053
4	4198	s	ST	open	s_open	n	4029	1803	44.7506
5	2753	l	ST	open	s_open	n	4027	62	1.53961
5	2905	l	ST	open	s_open	n	4027	0	0
5	3200	l	ST	open	s_open	n	4027	0	0
5	3326	l	ST	open	s_open	n	4027	1226	30.4445
5	3617	l	ST	open	s_open	n	4027	1601	39.7566
5	2753	m	ST	open	s_open	n	3953	1790	45.2821
5	2905	m	ST	open	s_open	n	3953	1696	42.9041
5	3200	m	ST	open	s_open	n	3953	587	14.8495
5	3326	m	ST	open	s_open	n	3953	1536	38.8566
5	3617	m	ST	open	s_open	n	3953	1384	35.0114
5	2753	s	ST	open	s_open	n	4050	1528	37.7284
5	2905	s	ST	open	s_open	n	4036	1877	46.5064
5	3200	s	ST	open	s_open	n	4034	519	12.8656
5	3326	s	ST	open	s_open	n	4048	1517	37.4753
5	3617	s	ST	open	s_open	n	4050	1312	32.3951
6	3141	l	ST	open	s_open	n	3987	1462	36.6692
6	3517	l	ST	open	s_open	n	3987	0	0
6	3579	l	ST	open	s_open	n	3987	1222	30.6496
6	3764	l	ST	open	s_open	n	3987	517	12.9671
6	3961	l	ST	open	s_open	n	3987	1096	27.4893
6	3141	m	ST	open	s_open	n	4027	1319	32.7539
6	3517	m	ST	open	s_open	n	4027	914	22.6968
6	3579	m	ST	open	s_open	n	4027	1138	28.2593
6	3764	m	ST	open	s_open	n	4027	407	10.1068
6	3961	m	ST	open	s_open	n	4027	799	19.8411
6	3141	s	ST	open	s_open	n	4028	1371	34.0367
6	3517	s	ST	open	s_open	n	4028	606	15.0447
6	3579	s	ST	open	s_open	n	4028	932	23.138
6	3764	s	ST	open	s_open	n	4028	703	17.4528
6	3961	s	ST	open	s_open	n	4028	1324	32.8699
1	3368	l	MAT	cubicle	m_cubicle	d	4227	665	15.7322	32	70.5312
1	3386	l	MAT	cubicle	m_cubicle	d	4227	587	13.8869	13	62.3077
1	3467	l	MAT	cubicle	m_cubicle	d	4227	577	13.6503	32	59.5
1	3849	l	MAT	cubicle	m_cubicle	d	4227	430	10.1727	14	73.2143
1	4154	l	MAT	cubicle	m_cubicle	d	4227	816	19.3045	38	57.4737
1	3368	m	MAT	cubicle	m_cubicle	d	4063	524	12.8969	21	55.0952
1	3386	m	MAT	cubicle	m_cubicle	d	4063	527	12.9707	10	61.5
1	3467	m	MAT	cubicle	m_cubicle	d	4063	441	10.854	22	59.5909
1	3849	m	MAT	cubicle	m_cubicle	d	4063	294	7.23603	18	60.2778
1	4154	m	MAT	cubicle	m_cubicle	d	4063	712	17.524	41	50.9512
1	3368	s	MAT	cubicle	m_cubicle	d	4026	273	6.78092	8	34.125
1	3386	s	MAT	cubicle	m_cubicle	d	4026	212	5.26577	6	35.3333
1	3467	s	MAT	cubicle	m_cubicle	d	4026	254	6.30899	7	55.8571
1	3849	s	MAT	cubicle	m_cubicle	d	4026	292	7.25286	24	57.875
1	4154	s	MAT	cubicle	m_cubicle	d	4026	613	15.226	33	62.3939
2	3483	l	MAT	cubicle	m_cubicle	d	3955	697	17.6233	30	75.5667
2	3768	l	MAT	cubicle	m_cubicle	d	3955	954	24.1214	22	67.3636
2	3779	l	MAT	cubicle	m_cubicle	d	3955	112	2.83186	14	53.3571
2	3918	l	MAT	cubicle	m_cubicle	d	3955	0	0	0	0
2	3950	l	MAT	cubicle	m_cubicle	d	3955	0	0	0	0
2	3483	m	MAT	cubicle	m_cubicle	d	3954	812	20.5362	31	72.3871
2	3768	m	MAT	cubicle	m_cubicle	d	3954	118	2.98432	1	118
2	3779	m	MAT	cubicle	m_cubicle	d	3954	480	12.1396	43	49.2791
2	3918	m	MAT	cubicle	m_cubicle	d	3954	0	0	0	0
2	3950	m	MAT	cubicle	m_cubicle	d	3954	0	0	0	0
2	3483	s	MAT	cubicle	m_cubicle	d	3961	980	24.7412	35	68.6857
2	3768	s	MAT	cubicle	m_cubicle	d	3961	136	3.43348	13	65.5385
2	3779	s	MAT	cubicle	m_cubicle	d	3961	30	0.757384	2	15
2	3918	s	MAT	cubicle	m_cubicle	d	3961	0	0	0	0
2	3950	s	MAT	cubicle	m_cubicle	d	3961	0	0	0	0
3	1902	l	MAT	cubicle	m_cubicle	d	4091	252	6.15986	13	105.769
3	2757	l	MAT	cubicle	m_cubicle	d	3483	210	6.02929	11	73.2727
3	3015	l	MAT	cubicle	m_cubicle	d	4091	487	11.9042	15	60.6667
3	3602	l	MAT	cubicle	m_cubicle	d	4091	22	0.537766	3	35.3333
3	4111	l	MAT	cubicle	m_cubicle	d	4091	723	17.6729	42	48.881
3	1902	m	MAT	cubicle	m_cubicle	d	4163	46	1.10497	11	99.3636
3	2757	m	MAT	cubicle	m_cubicle	d	4129	204	4.94066	6	80.1667
3	3015	m	MAT	cubicle	m_cubicle	d	4163	25	0.600528	1	25
3	3602	m	MAT	cubicle	m_cubicle	d	4163	0	0	0	0
3	4111	m	MAT	cubicle	m_cubicle	d	3956	660	16.6835	33	57.1818
3	1902	s	MAT	cubicle	m_cubicle	d	3907	151	3.86486	5	148
3	2757	s	MAT	cubicle	m_cubicle	d	3785	0	0	0	0
3	3015	s	MAT	cubicle	m_cubicle	d	3883	0	0	0	0
3	3602	s	MAT	cubicle	m_cubicle	d	3883	0	0	0	0
3	4111	s	MAT	cubicle	m_cubicle	d	3883	0	0	0	0
4	3195	l	MAT	cubicle	m_cubicle	d	4038	60	1.48588	4	69.25
4	3393	l	MAT	cubicle	m_cubicle	d	4038	617	15.2798	33	65.6667
4	3821	l	MAT	cubicle	m_cubicle	d	4038	52	1.28777	5	27.6
4	4182	l	MAT	cubicle	m_cubicle	d	4038	0	0	0	0
4	4198	l	MAT	cubicle	m_cubicle	d	4038	72	1.78306	7	32.1429
4	3195	m	MAT	cubicle	m_cubicle	d	3971	109	2.7449	2	65.5
4	3393	m	MAT	cubicle	m_cubicle	d	3971	0	0	4	31.5
4	3821	m	MAT	cubicle	m_cubicle	d	3971	0	0	0	0
4	4182	m	MAT	cubicle	m_cubicle	d	3971	0	0	0	0
4	4198	m	MAT	cubicle	m_cubicle	d	3971	0	0	0	0
4	3195	s	MAT	cubicle	m_cubicle	d	4015	68	1.69365	1	68
4	3393	s	MAT	cubicle	m_cubicle	d	4015	65	1.61893	4	51.75
4	3821	s	MAT	cubicle	m_cubicle	d	3991	36	0.90203	9	27.6667
4	4182	s	MAT	cubicle	m_cubicle	d	3991	0	0	0	0
4	4198	s	MAT	cubicle	m_cubicle	d	3579	0	0	0	0
5	2753	l	MAT	cubicle	m_cubicle	d	4197	182	4.33643	7	55.5714
5	2905	l	MAT	cubicle	m_cubicle	d	4197	727	17.3219	47	50.4043
5	3200	l	MAT	cubicle	m_cubicle	d	4197	957	22.802	45	53.1556
5	3326	l	MAT	cubicle	m_cubicle	d	4197	16	0.381225	1	16
5	3617	l	MAT	cubicle	m_cubicle	d	4197	262	6.24255	11	40.2727
5	2753	m	MAT	cubicle	m_cubicle	d	4065	292	7.18327	7	58.1429
5	2905	m	MAT	cubicle	m_cubicle	d	4003	81	2.02348	4	43
5	3200	m	MAT	cubicle	m_cubicle	d	4003	529	13.2151	23	65.9565
5	3326	m	MAT	cubicle	m_cubicle	d	4003	0	0	0	0
5	3617	m	MAT	cubicle	m_cubicle	d	4065	200	4.92005	6	58.5
5	2753	s	MAT	cubicle	m_cubicle	d	3983	476	11.9508	13	77.7692
5	2905	s	MAT	cubicle	m_cubicle	d	4029	0	0	0	0
5	3200	s	MAT	cubicle	m_cubicle	d	3983	433	10.8712	28	67.25
5	3326	s	MAT	cubicle	m_cubicle	d	4029	0	0	0	0
5	3617	s	MAT	cubicle	m_cubicle	d	4029	0	0	2	65
6	3141	l	MAT	cubicle	m_cubicle	d	4036	221	5.47572	4	55.25
6	3517	l	MAT	cubicle	m_cubicle	d	4036	1149	28.4688	44	50.2273
6	3579	l	MAT	cubicle	m_cubicle	d	4036	347	8.59762	14	69
6	3764	l	MAT	cubicle	m_cubicle	d	4036	1517	37.5867	21	82.4762
6	3961	l	MAT	cubicle	m_cubicle	d	4036	569	14.0981	14	77.7143
6	3141	m	MAT	cubicle	m_cubicle	d	4015	234	5.82814	4	58.5
6	3517	m	MAT	cubicle	m_cubicle	d	4015	626	15.5915	21	52.0476
6	3579	m	MAT	cubicle	m_cubicle	d	4015	144	3.58655	2	72
6	3764	m	MAT	cubicle	m_cubicle	d	4015	1191	29.6638	20	90.4
6	3961	m	MAT	cubicle	m_cubicle	d	4015	542	13.4994	23	70.1739
6	3141	s	MAT	cubicle	m_cubicle	d	4040	80	1.9802	3	26.6667
6	3517	s	MAT	cubicle	m_cubicle	d	4040	955	23.6386	24	72.5
6	3579	s	MAT	cubicle	m_cubicle	d	4040	235	5.81683	4	58.75
6	3764	s	MAT	cubicle	m_cubicle	d	4040	1110	27.4752	14	96.2143
6	3961	s	MAT	cubicle	m_cubicle	d	4040	1102	27.2772	29	75.7241
1	3368	l	MAT	cubicle	m_cubicle	n	4227	1592	37.6626
1	3386	l	MAT	cubicle	m_cubicle	n	4227	223	5.27561
1	3467	l	MAT	cubicle	m_cubicle	n	4227	1327	31.3934
1	3849	l	MAT	cubicle	m_cubicle	n	4227	595	14.0762
1	4154	l	MAT	cubicle	m_cubicle	n	4227	1368	32.3634
1	3368	m	MAT	cubicle	m_cubicle	n	4063	633	15.5796
1	3386	m	MAT	cubicle	m_cubicle	n	4063	88	2.16589
1	3467	m	MAT	cubicle	m_cubicle	n	4063	870	21.4127
1	3849	m	MAT	cubicle	m_cubicle	n	4063	791	19.4684
1	4154	m	MAT	cubicle	m_cubicle	n	4063	1377	33.8912
1	3368	s	MAT	cubicle	m_cubicle	n	4026	0	0
1	3386	s	MAT	cubicle	m_cubicle	n	4026	0	0
1	3467	s	MAT	cubicle	m_cubicle	n	4026	137	3.40288
1	3849	s	MAT	cubicle	m_cubicle	n	4026	1097	27.2479
1	4154	s	MAT	cubicle	m_cubicle	n	4026	1446	35.9165
2	3483	l	MAT	cubicle	m_cubicle	n	3955	1570	39.6966
2	3768	l	MAT	cubicle	m_cubicle	n	3955	528	13.3502
2	3779	l	MAT	cubicle	m_cubicle	n	3955	635	16.0556
2	3918	l	MAT	cubicle	m_cubicle	n	3955	0	0
2	3950	l	MAT	cubicle	m_cubicle	n	3955	0	0
2	3483	m	MAT	cubicle	m_cubicle	n	3954	1432	36.2165
2	3768	m	MAT	cubicle	m_cubicle	n	3954	0	0
2	3779	m	MAT	cubicle	m_cubicle	n	3954	1639	41.4517
2	3918	m	MAT	cubicle	m_cubicle	n	3954	0	0
2	3950	m	MAT	cubicle	m_cubicle	n	3954	0	0
2	3483	s	MAT	cubicle	m_cubicle	n	3961	1421	35.8748
2	3768	s	MAT	cubicle	m_cubicle	n	3961	716	18.0762
2	3779	s	MAT	cubicle	m_cubicle	n	3961	0	0
2	3918	s	MAT	cubicle	m_cubicle	n	3961	0	0
2	3950	s	MAT	cubicle	m_cubicle	n	3961	0	0
3	1902	l	MAT	cubicle	m_cubicle	n	4091	1123	27.4505
3	2757	l	MAT	cubicle	m_cubicle	n	3483	596	17.1117
3	3015	l	MAT	cubicle	m_cubicle	n	4091	423	10.3398
3	3602	l	MAT	cubicle	m_cubicle	n	4091	84	2.05329
3	4111	l	MAT	cubicle	m_cubicle	n	4091	1330	32.5104
3	1902	m	MAT	cubicle	m_cubicle	n	4163	1047	25.1501
3	2757	m	MAT	cubicle	m_cubicle	n	4129	277	6.70865
3	3015	m	MAT	cubicle	m_cubicle	n	4163	0	0
3	3602	m	MAT	cubicle	m_cubicle	n	4163	0	0
3	4111	m	MAT	cubicle	m_cubicle	n	3956	1227	31.0162
3	1902	s	MAT	cubicle	m_cubicle	n	3907	589	15.0755
3	2757	s	MAT	cubicle	m_cubicle	n	3785	0	0
3	3015	s	MAT	cubicle	m_cubicle	n	3883	0	0
3	3602	s	MAT	cubicle	m_cubicle	n	3883	0	0
3	4111	s	MAT	cubicle	m_cubicle	n	3883	0	0
4	3195	l	MAT	cubicle	m_cubicle	n	4038	217	5.37395
4	3393	l	MAT	cubicle	m_cubicle	n	4038	1550	38.3853
4	3821	l	MAT	cubicle	m_cubicle	n	4038	86	2.12977
4	4182	l	MAT	cubicle	m_cubicle	n	4038	0	0
4	4198	l	MAT	cubicle	m_cubicle	n	4038	153	3.789
4	3195	m	MAT	cubicle	m_cubicle	n	3971	22	0.554017
4	3393	m	MAT	cubicle	m_cubicle	n	3971	126	3.173
4	3821	m	MAT	cubicle	m_cubicle	n	3971	0	0
4	4182	m	MAT	cubicle	m_cubicle	n	3971	0	0
4	4198	m	MAT	cubicle	m_cubicle	n	3971	0	0
4	3195	s	MAT	cubicle	m_cubicle	n	4015	0	0
4	3393	s	MAT	cubicle	m_cubicle	n	4015	142	3.53674
4	3821	s	MAT	cubicle	m_cubicle	n	3991	213	5.33701
4	4182	s	MAT	cubicle	m_cubicle	n	3991	0	0
4	4198	s	MAT	cubicle	m_cubicle	n	3579	0	0
5	2753	l	MAT	cubicle	m_cubicle	n	4197	207	4.93209
5	2905	l	MAT	cubicle	m_cubicle	n	4197	1642	39.1232
5	3200	l	MAT	cubicle	m_cubicle	n	4197	1435	34.1911
5	3326	l	MAT	cubicle	m_cubicle	n	4197	0	0
5	3617	l	MAT	cubicle	m_cubicle	n	4197	181	4.3126
5	2753	m	MAT	cubicle	m_cubicle	n	4065	115	2.82903
5	2905	m	MAT	cubicle	m_cubicle	n	4003	91	2.2733
5	3200	m	MAT	cubicle	m_cubicle	n	4003	988	24.6815
5	3326	m	MAT	cubicle	m_cubicle	n	4003	0	0
5	3617	m	MAT	cubicle	m_cubicle	n	4065	151	3.71464
5	2753	s	MAT	cubicle	m_cubicle	n	3983	535	13.4321
5	2905	s	MAT	cubicle	m_cubicle	n	4029	0	0
5	3200	s	MAT	cubicle	m_cubicle	n	3983	1450	36.4047
5	3326	s	MAT	cubicle	m_cubicle	n	4029	0	0
5	3617	s	MAT	cubicle	m_cubicle	n	4029	130	3.22661
6	3141	l	MAT	cubicle	m_cubicle	n	4036	0	0
6	3517	l	MAT	cubicle	m_cubicle	n	4036	1061	26.2884
6	3579	l	MAT	cubicle	m_cubicle	n	4036	619	15.337
6	3764	l	MAT	cubicle	m_cubicle	n	4036	215	5.32706
6	3961	l	MAT	cubicle	m_cubicle	n	4036	519	12.8593
6	3141	m	MAT	cubicle	m_cubicle	n	4015	0	0
6	3517	m	MAT	cubicle	m_cubicle	n	4015	467	11.6314
6	3579	m	MAT	cubicle	m_cubicle	n	4015	0	0
6	3764	m	MAT	cubicle	m_cubicle	n	4015	617	15.3674
6	3961	m	MAT	cubicle	m_cubicle	n	4015	1072	26.6999
6	3141	s	MAT	cubicle	m_cubicle	n	4040	0	0
6	3517	s	MAT	cubicle	m_cubicle	n	4040	785	19.4307
6	3579	s	MAT	cubicle	m_cubicle	n	4040	0	0
6	3764	s	MAT	cubicle	m_cubicle	n	4040	237	5.86634
6	3961	s	MAT	cubicle	m_cubicle	n	4040	1094	27.0792
1	3368	l	ST	cubicle	s_cubicle	d	3304	460	13.9225	22	67.8182
1	3386	l	ST	cubicle	s_cubicle	d	3304	32	0.968523	2	39
1	3467	l	ST	cubicle	s_cubicle	d	3304	116	3.5109	6	86.6667
1	3849	l	ST	cubicle	s_cubicle	d	3304	97	2.93584	3	64
1	4154	l	ST	cubicle	s_cubicle	d	3304	434	13.1356	22	67.7273
1	3368	m	ST	cubicle	s_cubicle	d	4149	392	9.44806	14	47.1429
1	3386	m	ST	cubicle	s_cubicle	d	4149	63	1.51844	4	59
1	3467	m	ST	cubicle	s_cubicle	d	4149	267	6.43529	21	50.5238
1	3849	m	ST	cubicle	s_cubicle	d	4149	179	4.31429	6	49
1	4154	m	ST	cubicle	s_cubicle	d	4149	581	14.0034	34	63.1765
1	3368	s	ST	cubicle	s_cubicle	d	4172	452	10.8341	7	64.5714
1	3386	s	ST	cubicle	s_cubicle	d	4172	288	6.90316	3	96
1	3467	s	ST	cubicle	s_cubicle	d	4172	279	6.68744	5	55.8
1	3849	s	ST	cubicle	s_cubicle	d	4172	85	2.03739	4	52.5
1	4154	s	ST	cubicle	s_cubicle	d	4172	513	12.2963	17	73.4118
2	3483	l	ST	cubicle	s_cubicle	d	4054	206	5.0814	3	70
2	3768	l	ST	cubicle	s_cubicle	d	4054	0	0	0	0
2	3779	l	ST	cubicle	s_cubicle	d	4054	53	1.30735	0	0
2	3918	l	ST	cubicle	s_cubicle	d	4054	0	0	0	0
2	3950	l	ST	cubicle	s_cubicle	d	4054	0	0	0	0
2	3483	m	ST	cubicle	s_cubicle	d	3869	144	3.72189	10	91.4
2	3768	m	ST	cubicle	s_cubicle	d	3869	0	0	0	0
2	3779	m	ST	cubicle	s_cubicle	d	3869	0	0	5	49.4
2	3918	m	ST	cubicle	s_cubicle	d	3869	0	0	0	0
2	3950	m	ST	cubicle	s_cubicle	d	3869	0	0	0	0
2	3483	s	ST	cubicle	s_cubicle	d	4286	47	1.09659	3	89
2	3768	s	ST	cubicle	s_cubicle	d	4286	0	0	0	0
2	3779	s	ST	cubicle	s_cubicle	d	4286	0	0	0	0
2	3918	s	ST	cubicle	s_cubicle	d	4286	0	0	0	0
2	3950	s	ST	cubicle	s_cubicle	d	4286	0	0	0	0
3	1902	l	ST	cubicle	s_cubicle	d	4103	392	9.55398	18	95.1111
3	2757	l	ST	cubicle	s_cubicle	d	3855	32	0.830091	3	101.667
3	3015	l	ST	cubicle	s_cubicle	d	4103	1	0.0243724	7	35.8571
3	3602	l	ST	cubicle	s_cubicle	d	4103	305	7.43359	15	76.2667
3	4111	l	ST	cubicle	s_cubicle	d	4103	479	11.6744	29	56.6552
3	1902	m	ST	cubicle	s_cubicle	d	4132	0	0	0	0
3	2757	m	ST	cubicle	s_cubicle	d	4048	0	0	1	51
3	3015	m	ST	cubicle	s_cubicle	d	4132	0	0	0	0
3	3602	m	ST	cubicle	s_cubicle	d	4132	0	0	2	111.5
3	4111	m	ST	cubicle	s_cubicle	d	4132	100	2.42014	12	62
3	1902	s	ST	cubicle	s_cubicle	d	3866	0	0	0	0
3	2757	s	ST	cubicle	s_cubicle	d	3237	0	0	0	0
3	3015	s	ST	cubicle	s_cubicle	d	3866	0	0	0	0
3	3602	s	ST	cubicle	s_cubicle	d	3866	111	2.87118	3	74
3	4111	s	ST	cubicle	s_cubicle	d	3866	0	0	0	0
4	3195	l	ST	cubicle	s_cubicle	d	4026	64	1.58967	3	41.3333
4	3393	l	ST	cubicle	s_cubicle	d	4026	172	4.27223	3	57.3333
4	3821	l	ST	cubicle	s_cubicle	d	4026	0	0	0	0
4	4182	l	ST	cubicle	s_cubicle	d	3739	0	0	1	59
4	4198	l	ST	cubicle	s_cubicle	d	4026	0	0	0	0
4	3195	m	ST	cubicle	s_cubicle	d	4058	42	1.03499	1	42
4	3393	m	ST	cubicle	s_cubicle	d	4058	0	0	1	43
4	3821	m	ST	cubicle	s_cubicle	d	4058	0	0	1	23
4	4182	m	ST	cubicle	s_cubicle	d	4058	0	0	0	0
4	4198	m	ST	cubicle	s_cubicle	d	4058	0	0	0	0
4	3195	s	ST	cubicle	s_cubicle	d	4029	0	0	0	0
4	3393	s	ST	cubicle	s_cubicle	d	4029	0	0	0	0
4	3821	s	ST	cubicle	s_cubicle	d	4029	0	0	2	71
4	4182	s	ST	cubicle	s_cubicle	d	4029	0	0	0	0
4	4198	s	ST	cubicle	s_cubicle	d	4029	0	0	0	0
5	2753	l	ST	cubicle	s_cubicle	d	4027	681	16.9109	32	47.7812
5	2905	l	ST	cubicle	s_cubicle	d	4027	1085	26.9431	47	53.0851
5	3200	l	ST	cubicle	s_cubicle	d	4027	621	15.4209	29	51.7241
5	3326	l	ST	cubicle	s_cubicle	d	4027	311	7.72287	6	64.8333
5	3617	l	ST	cubicle	s_cubicle	d	4027	24	0.595977	1	24
5	2753	m	ST	cubicle	s_cubicle	d	3953	0	0	0	0
5	2905	m	ST	cubicle	s_cubicle	d	3953	0	0	0	0
5	3200	m	ST	cubicle	s_cubicle	d	3953	348	8.80344	15	85.4
5	3326	m	ST	cubicle	s_cubicle	d	3953	0	0	0	0
5	3617	m	ST	cubicle	s_cubicle	d	3953	37	0.935998	1	37
5	2753	s	ST	cubicle	s_cubicle	d	4050	0	0	0	0
5	2905	s	ST	cubicle	s_cubicle	d	4036	0	0	1	48
5	3200	s	ST	cubicle	s_cubicle	d	4034	604	14.9727	21	80.3333
5	3326	s	ST	cubicle	s_cubicle	d	4048	0	0	0	0
5	3617	s	ST	cubicle	s_cubicle	d	4050	85	2.09877	3	90.3333
6	3141	l	ST	cubicle	s_cubicle	d	3987	36	0.902935	1	36
6	3517	l	ST	cubicle	s_cubicle	d	3987	755	18.9365	34	58.9706
6	3579	l	ST	cubicle	s_cubicle	d	3987	111	2.78405	3	89.6667
6	3764	l	ST	cubicle	s_cubicle	d	3987	994	24.931	18	93.8889
6	3961	l	ST	cubicle	s_cubicle	d	3987	79	1.98144	1	79
6	3141	m	ST	cubicle	s_cubicle	d	4027	0	0	0	0
6	3517	m	ST	cubicle	s_cubicle	d	4027	500	12.4162	13	41.4615
6	3579	m	ST	cubicle	s_cubicle	d	4027	165	4.09734	3	55
6	3764	m	ST	cubicle	s_cubicle	d	4027	1137	28.2344	21	94.9524
6	3961	m	ST	cubicle	s_cubicle	d	4027	325	8.07052	7	94
6	3141	s	ST	cubicle	s_cubicle	d	4028	0	0	0	0
6	3517	s	ST	cubicle	s_cubicle	d	4028	675	16.7577	21	55.1905
6	3579	s	ST	cubicle	s_cubicle	d	4028	19	0.471698	0	0
6	3764	s	ST	cubicle	s_cubicle	d	4028	872	21.6485	16	79.625
6	3961	s	ST	cubicle	s_cubicle	d	4028	0	0	0	0
1	3368	l	ST	cubicle	s_cubicle	n	3304	1032	31.2349
1	3386	l	ST	cubicle	s_cubicle	n	3304	46	1.39225
1	3467	l	ST	cubicle	s_cubicle	n	3304	404	12.2276
1	3849	l	ST	cubicle	s_cubicle	n	3304	95	2.8753
1	4154	l	ST	cubicle	s_cubicle	n	3304	1056	31.9613
1	3368	m	ST	cubicle	s_cubicle	n	4149	268	6.45939
1	3386	m	ST	cubicle	s_cubicle	n	4149	173	4.16968
1	3467	m	ST	cubicle	s_cubicle	n	4149	778	18.7515
1	3849	m	ST	cubicle	s_cubicle	n	4149	115	2.77175
1	4154	m	ST	cubicle	s_cubicle	n	4149	1567	37.7681
1	3368	s	ST	cubicle	s_cubicle	n	4172	0	0
1	3386	s	ST	cubicle	s_cubicle	n	4172	0	0
1	3467	s	ST	cubicle	s_cubicle	n	4172	0	0
1	3849	s	ST	cubicle	s_cubicle	n	4172	125	2.99616
1	4154	s	ST	cubicle	s_cubicle	n	4172	827	19.8226
2	3483	l	ST	cubicle	s_cubicle	n	4054	4	0.098668
2	3768	l	ST	cubicle	s_cubicle	n	4054	0	0
2	3779	l	ST	cubicle	s_cubicle	n	4054	0	0
2	3918	l	ST	cubicle	s_cubicle	n	4054	0	0
2	3950	l	ST	cubicle	s_cubicle	n	4054	0	0
2	3483	m	ST	cubicle	s_cubicle	n	3869	770	19.9018
2	3768	m	ST	cubicle	s_cubicle	n	3869	0	0
2	3779	m	ST	cubicle	s_cubicle	n	3869	247	6.38408
2	3918	m	ST	cubicle	s_cubicle	n	3869	0	0
2	3950	m	ST	cubicle	s_cubicle	n	3869	0	0
2	3483	s	ST	cubicle	s_cubicle	n	4286	220	5.13299
2	3768	s	ST	cubicle	s_cubicle	n	4286	0	0
2	3779	s	ST	cubicle	s_cubicle	n	4286	0	0
2	3918	s	ST	cubicle	s_cubicle	n	4286	0	0
2	3950	s	ST	cubicle	s_cubicle	n	4286	0	0
3	1902	l	ST	cubicle	s_cubicle	n	4103	1320	32.1716
3	2757	l	ST	cubicle	s_cubicle	n	3855	273	7.08171
3	3015	l	ST	cubicle	s_cubicle	n	4103	250	6.0931
3	3602	l	ST	cubicle	s_cubicle	n	4103	839	20.4485
3	4111	l	ST	cubicle	s_cubicle	n	4103	1164	28.3695
3	1902	m	ST	cubicle	s_cubicle	n	4132	0	0
3	2757	m	ST	cubicle	s_cubicle	n	4048	51	1.25988
3	3015	m	ST	cubicle	s_cubicle	n	4132	0	0
3	3602	m	ST	cubicle	s_cubicle	n	4132	223	5.3969
3	4111	m	ST	cubicle	s_cubicle	n	4132	644	15.5857
3	1902	s	ST	cubicle	s_cubicle	n	3866	132	3.41438
3	2757	s	ST	cubicle	s_cubicle	n	3237	0	0
3	3015	s	ST	cubicle	s_cubicle	n	3866	0	0
3	3602	s	ST	cubicle	s_cubicle	n	3866	111	2.87118
3	4111	s	ST	cubicle	s_cubicle	n	3866	0	0
4	3195	l	ST	cubicle	s_cubicle	n	4026	60	1.49031
4	3393	l	ST	cubicle	s_cubicle	n	4026	0	0
4	3821	l	ST	cubicle	s_cubicle	n	4026	0	0
4	4182	l	ST	cubicle	s_cubicle	n	3739	59	1.57796
4	4198	l	ST	cubicle	s_cubicle	n	4026	0	0
4	3195	m	ST	cubicle	s_cubicle	n	4058	0	0
4	3393	m	ST	cubicle	s_cubicle	n	4058	43	1.05964
4	3821	m	ST	cubicle	s_cubicle	n	4058	26	0.64071
4	4182	m	ST	cubicle	s_cubicle	n	4058	0	0
4	4198	m	ST	cubicle	s_cubicle	n	4058	0	0
4	3195	s	ST	cubicle	s_cubicle	n	4029	0	0
4	3393	s	ST	cubicle	s_cubicle	n	4029	0	0
4	3821	s	ST	cubicle	s_cubicle	n	4029	142	3.52445
4	4182	s	ST	cubicle	s_cubicle	n	4029	0	0
4	4198	s	ST	cubicle	s_cubicle	n	4029	0	0
5	2753	l	ST	cubicle	s_cubicle	n	4027	848	21.0579
5	2905	l	ST	cubicle	s_cubicle	n	4027	1410	35.0137
5	3200	l	ST	cubicle	s_cubicle	n	4027	879	21.8277
5	3326	l	ST	cubicle	s_cubicle	n	4027	78	1.93693
5	3617	l	ST	cubicle	s_cubicle	n	4027	0	0
5	2753	m	ST	cubicle	s_cubicle	n	3953	0	0
5	2905	m	ST	cubicle	s_cubicle	n	3953	0	0
5	3200	m	ST	cubicle	s_cubicle	n	3953	933	23.6023
5	3326	m	ST	cubicle	s_cubicle	n	3953	0	0
5	3617	m	ST	cubicle	s_cubicle	n	3953	0	0
5	2753	s	ST	cubicle	s_cubicle	n	4050	0	0
5	2905	s	ST	cubicle	s_cubicle	n	4036	48	1.1893
5	3200	s	ST	cubicle	s_cubicle	n	4034	1083	26.8468
5	3326	s	ST	cubicle	s_cubicle	n	4048	0	0
5	3617	s	ST	cubicle	s_cubicle	n	4050	186	4.59259
6	3141	l	ST	cubicle	s_cubicle	n	3987	0	0
6	3517	l	ST	cubicle	s_cubicle	n	3987	1256	31.5024
6	3579	l	ST	cubicle	s_cubicle	n	3987	158	3.96288
6	3764	l	ST	cubicle	s_cubicle	n	3987	696	17.4567
6	3961	l	ST	cubicle	s_cubicle	n	3987	0	0
6	3141	m	ST	cubicle	s_cubicle	n	4027	0	0
6	3517	m	ST	cubicle	s_cubicle	n	4027	39	0.968463
6	3579	m	ST	cubicle	s_cubicle	n	4027	0	0
6	3764	m	ST	cubicle	s_cubicle	n	4027	857	21.2814
6	3961	m	ST	cubicle	s_cubicle	n	4027	333	8.26918
6	3141	s	ST	cubicle	s_cubicle	n	4028	0	0
6	3517	s	ST	cubicle	s_cubicle	n	4028	484	12.0159
6	3579	s	ST	cubicle	s_cubicle	n	4028	0	0
6	3764	s	ST	cubicle	s_cubicle	n	4028	402	9.98014
6	3961	s	ST	cubicle	s_cubicle	n	4028	0	0

## Sheet: Sheet2
		Response Variable	Test	NOTES
group	Group Number/Block; each rep = 5 cows; 6 reps total
cow	ID number of cow
distance	Treatment; s = short, m = medium, l = long; length of raceway to gain access to an open lying area of either mattress or straw
surface	Surface access during that treatment - either mat or straw
location	Location of cow for that data - either open or cubicle; open = open lying surface (mat or straw) cubicle = cubicle
surface_location	surface and location combined into one factor			Combining these was used for a previous analysis and therefore included here
daynight	Data recorded either during the day time (d) or night time (n)			This data is only available for the response variable "lying_prc"
totaltime	Total time (min) in treatment - excludes "muck out" time
lying	Total time spent lying (min)
lying_prc	Total time spent lying (%)	Yes	distance * location distance * location * daynight distance * surface (only for open location) distance * surface (only for open location) * daynight
lying_bout_freq	Number of lying bouts	Yes	distance * location distance * surface (only for open location)	Not available at nightday level
lying_bout_dur	Average duration of lying bouts (min)	Yes	distance * location distance * surface (only for open location)	Not available at nightday level
not_lying	Total time in surface area spent not lying down (min)
not_lying_prc	Total time in surface area spent not lying down (%)	Yes	distance * surface (only for open location)	Not available at nightday level or for "cubicle" in location level
	Number of times raceway was completed	Yes	distance * surface (only for open location)	Not available at nightday level or for "cubicle" in location level
